# Supplementary material for: Environment predicts Batrachochytrium dendrobatidis lineage distribution and zones of recombination in South Africa
Source: Ecol Evol. 2024 Feb 22;14(2):e11037. doi: 10.1002/ece3.11037 (PMC10883246; doi:10.1002/ece3.11037)
Supplement: Supplementary file 1 — Data S1. [file ECE3-14-e11037-s001.csv]

Country	Locality	Sample size	Positives	Negatives	General	Lineage	Lat	Long	Date	Family	Genus	Species	Citation
Lesotho	Sani Tributary	4	1	3	Positive	CAPE	-29.576	29.283	2000	Pyxicephalidae	Amietia	vertebralis	Weldon et al., 2004
Lesotho	Matsoku River	2	1	1	Positive	CAPE	-29.493	28.772	2000	Pyxicephalidae	Amietia	vertebralis	Weldon et al., 2004
Lesotho	Near Katsi Dam	6	5	1	Positive	CAPE	-29.328	28.484	2004	Pyxicephalidae	Amietia	dracomontena	Weldon et al., 2004
Lesotho	Near Katsi Dam	4	2	2	Positive	CAPE	-29.328	28.484	2004	Pyxicephalidae	Amietia	vertebralis	Weldon et al., 2004
Lesotho	Makheleng River	2	1	1	Positive	CAPE	-29.880	27.614	2000	Pyxicephalidae	Amietia	vertebralis	Weldon et al., 2004
South Africa	Vioolsdrif	3	3	0	Positive	GPL	-28.696	17.597	2016	Pyxicephalidae	Amietia	delalandi	Fieldwork
South Africa	Vemvaan	1	1	0	Positive	CAPE	-28.720	28.924	2010	Heleophrynidae	Hadromophryne	natalensis	Fieldwork
South Africa	Upington	140	6	134	Positive	GPL + CAPE	-28.428	21.295	2017	Pyxicephalidae	Amietia	delalandi	Fieldwork
South Africa	Upington	1	0	1	Negative		-28.427	21.297	2017	Bufonidae	Sclerophrys	powerii	Fieldwork
South Africa	Upington	2	0	2	Negative		-28.427	21.297	2017	Bufonidae	Sclerophrys	rangerii	Fieldwork
South Africa	Mooinooiensfontein (A)	2	0	2	Negative		-26.800	27.320	Not disclosed	Not disclosed	Not disclosed	Not disclosed	Fieldwork
South Africa	Elgro bridge (F)	45	11	34	Positive		-26.930	27.190	Not disclosed	Not disclosed	Not disclosed	Not disclosed	Fieldwork
South Africa	Dampoort I (H)	21	0	21	Negative		-26.950	27.320	Not disclosed	Not disclosed	Not disclosed	Not disclosed	Fieldwork
South Africa	Uniondale	9	0	9	Negative		-28.512	29.099	2016	Pyxicephalidae	Amietia	delalandi	Fieldwork
South Africa	Uniondale	10	0	10	Negative		-28.512	29.099	2016	Bufonidae	Sclerophrys	gutturalis	Fieldwork
South Africa	Ukhahlamba Drakensberg Park	27	3	24	Positive	CAPE	-29.447	29.752	2017	Pyxicephalidae	Amietia	delalandi	Fieldwork
South Africa	Ugie	10	1	9	Positive	CAPE	-31.196	28.229	2018	Pyxicephalidae	Amietia	fuscigula	Fieldwork
South Africa	Ugie	13	1	12	Positive	CAPE	-31.196	28.229	2018	Hyperoliidae	Semnodactylus	wealli	Fieldwork
South Africa	Thabazimbi	1	0	1	Negative		-24.429	27.506	2018	Pyxicephalidae	Cacosternum	spp.	Fieldwork
South Africa	Thabazimbi	9	0	9	Negative		-24.429	27.506	2018	Rhacophoridae	Chiromantis	xerampelina	Fieldwork
South Africa	Thabazimbi	12	0	12	Negative		-24.429	27.506	2018	Hyperoliidae	Kassina	senegalensis	Fieldwork
South Africa	Thabazimbi	27	0	27	Negative		-24.523	27.511	2018	Bufonidae	Schismaderma	carens	Fieldwork
South Africa	Thabazimbi	1	0	1	Negative		-24.476	27.492	2018	Pyxicephalidae	Strongylopus	grayii	Fieldwork
South Africa	Springbok	2	2	0	Positive	GPL	-29.696	17.887	2016	Pyxicephalidae	Amietia	delalandi	Fieldwork
South Africa	Springbok	15	8	7	Positive	GPL	-29.696	17.887	2016	Bufonidae	Vandijkophrynus	gariepensis	Fieldwork
South Africa	Silver Mine	3	3	0	Positive	GPL	-34.093	18.422	2008	Pyxicephalidae	Amietia	fuscigula	Fieldwork
South Africa	Sani Pass	1	0	1	Negative		-29.557	29.233	2018	Pyxicephalidae	Amietia	delalandi	Fieldwork
South Africa	Sani Pass	17	3	14	Positive	CAPE	-29.557	29.233	2018	Pyxicephalidae	Amietia	vertebralis	Fieldwork
South Africa	Sani Pass	29	7	22	Positive	CAPE	-29.585	29.288	2017	Pyxicephalidae	Amietia	delalandi	Fieldwork
South Africa	Royal Natal National Park	18	2	16	Positive	CAPE	-28.687	28.954	2017	Pyxicephalidae	Amietia	delalandi	Fieldwork
South Africa	Royal Natal National Park	32	1	31	Positive	CAPE	-28.686	28.923	2016	Pyxicephalidae	Amietia	delalandi	Fieldwork
South Africa	Royal Natal National Park	3	0	3	Negative		-28.690	28.938	2016	Bufonidae	Sclerophrys	rangerii	Fieldwork
South Africa	Royal Natal National Park	52	31	21	Positive	CAPE	-28.720	28.924	2016	Heleophrynidae	Hadromophryne	natalensis	Fieldwork
South Africa	Royal Natal National Park	15	0	15	Negative		-28.682	28.942	2017	Hyperoliidae	Kassina	senegalensis	Fieldwork
South Africa	Royal Natal National Park	1	0	1	Negative		-28.684	28.923	2016	Pyxicephalidae	Strongylopus	grayii	Fieldwork
South Africa	Qwa-Qwa	34	1	33	Positive	CAPE	-28.153	29.738	2016	Pyxicephalidae	Amietia	delalandi	Fieldwork
South Africa	Potchefstroom	22	0	22	Negative		-26.683	27.098	2016	Pyxicephalidae	Amietia	delalandi	Fieldwork
South Africa	Potchefstroom	10	0	10	Negative		-26.683	27.098	2016	Bufonidae	Sclerophrys	rangerii	Fieldwork
South Africa	Potchefstroom	6	0	6	Negative		-26.683	27.098	2016	Bufonidae	Sclerophrys	gutturalis	Fieldwork
South Africa	Petrusville	2	0	2	Negative		-30.091	24.654	2017	Pipidae	Xenopus	laevis	Fieldwork
South Africa	Petrusville	2	0	2	Negative		-30.091	24.654	2017	Pyxicephalidae	Amietia	delalandi	Fieldwork
South Africa	Pella	20	18	2	Positive	GPL	-28.914	19.001	2016	Pyxicephalidae	Amietia	delalandi	Fieldwork
South Africa	Orania	8	1	7	Positive	GPL + CAPE	-29.800	24.420	2016	Pyxicephalidae	Amietia	fuscigula	Fieldwork
South Africa	Orania	2	0	2	Negative		-29.800	24.420	2016	Pipidae	Xenopus	laevis	Fieldwork
South Africa	Onseepkans	9	6	3	Positive	GPL	-28.737	19.299	2016	Pyxicephalidae	Amietia	delalandi	Fieldwork
South Africa	Newcastle	2	0	2	Negative		-27.866	29.770	2016	Pyxicephalidae	Amietia	delalandi	Fieldwork
South Africa	Newcastle	1	0	1	Negative		-27.861	29.718	2016	Pyxicephalidae	Cacosternum	spp.	Fieldwork
South Africa	Newcastle	25	0	25	Negative		-27.866	29.770	2016	Hyperoliidae	Kassina	spp.	Fieldwork
South Africa	Newcastle	2	0	2	Negative		-27.861	29.718	2016	Pipidae	Xenopus	laevis	Fieldwork
South Africa	Namaqualand	1	1	0	Positive	GPL	-29.983	19.374	2005	Pipidae	Xenopus	laevis	Fieldwork
South Africa	Mount Fletcher	10	0	10	Negative		-31.018	28.481	2018	Pyxicephalidae	Cacosternum	spp.	Fieldwork
South Africa	Mont Aux Sources	53	24	29	Positive	CAPE	-28.752	28.894	2016	Pyxicephalidae	Amietia	hymenopus	Fieldwork
South Africa	Mont Aux Sources	1	0	1	Negative		-28.760	28.894	2016	Pyxicephalidae	Strongylopus	grayii	Fieldwork
South Africa	Monk's Cowl	11	0	11	Negative		-29.049	29.406	2017	Pyxicephalidae	Cacosternum	nanum	Fieldwork
South Africa	Monk's Cowl	13	0	13	Negative		-29.043	29.404	2017	Hyperoliidae	Kassina	senegalensis	Fieldwork
South Africa	Monk's Cowl	1	0	1	Negative		-29.042	29.400	2017	Bufonidae	Sclerophrys	capensis	Fieldwork
South Africa	Monk's Cowl	14	0	14	Negative		-29.049	29.406	2017	Bufonidae	Sclerophrys	gutturalis	Fieldwork
South Africa	Monk's Cowl	14	0	14	Negative		-29.043	29.404	2017	Pyxicephalidae	Strongylopus	grayii	Fieldwork
South Africa	Memel	1	1	0	Positive	GPL	-27.683	29.579	2008	Pyxicephalidae	Amietia	delalandi	Fieldwork
South Africa	Memel	4	0	4	Negative		-27.676	29.591	2017	Pyxicephalidae	Amietia	delalandi	Fieldwork
South Africa	Memel	4	0	4	Negative		-27.609	29.335	2016	Pyxicephalidae	Amietia	delalandi	Fieldwork
South Africa	Memel	2	0	2	Negative		-27.647	29.583	2017	Pyxicephalidae	Cacosternum	nanum	Fieldwork
South Africa	Memel	17	0	17	Negative		-27.645	29.560	2016	Pyxicephalidae	Cacosternum	spp	Fieldwork
South Africa	Memel	15	0	15	Negative		-27.647	29.583	2017	Hyperoliidae	Kassina	senegalensis	Fieldwork
South Africa	Memel	1	0	1	Negative		-27.609	29.335	2016	Pipidae	Xenopus	laevis	Fieldwork
South Africa	Matatiele	10	6	4	Positive	CAPE	-30.432	29.029	2018	Pyxicephalidae	Amietia	poyntoni	Fieldwork
South Africa	Magoebaskloof	1	1	0	Positive	CAPE	-23.816	30.024	2008	Heleophrynidae	Hadromophryne	natalensis	Fieldwork
South Africa	Magoebaskloof	1	1	0	Positive	GPL	-23.850	30.033	2008	Pyxicephalidae	Amietia	delalandi	Fieldwork
South Africa	Maclear	22	0	22	Negative		-31.117	28.332	2018	Pyxicephalidae	Amietia	poyntoni	Fieldwork
South Africa	Maclear	2	0	2	Negative		-31.117	28.332	2018	Hyperoliidae	Semnodactylus	wealli	Fieldwork
South Africa	Maclear	1	0	1	Negative		-31.117	28.332	2018	Pyxicephalidae	Strongylopus	fasciatus	Fieldwork
South Africa	Mabhulesini	1	1	0	Positive	GPL	-28.845	29.055	2008	Pyxicephalidae	Amietia	delalandi	Fieldwork
South Africa	Mabhulesini	1	1	0	Positive	CAPE	-28.845	29.055	2008	Pyxicephalidae	Amietia	vertebralis	Fieldwork
South Africa	Luvuvhu	1	1	0	Positive	GPL	-22.902	30.696	2008	Pipidae	Xenopus	laevis	Fieldwork
South Africa	Lotheni	18	3	15	Positive	CAPE	-29.450	29.525	2017	Pyxicephalidae	Amietia	delalandi	Fieldwork
South Africa	Lotheni	2	0	2	Negative		-29.438	29.515	2017	Pyxicephalidae	Strongylopus	grayii	Fieldwork
South Africa	Lady Grey	21	3	18	Positive	CAPE	-30.805	27.267	2018	Pyxicephalidae	Amietia	fuscigula	Fieldwork
South Africa	Lady Grey	29	2	27	Positive	CAPE	-30.695	27.171	2018	Pyxicephalidae	Amietia	fuscigula	Fieldwork
South Africa	Kokstad	11	4	7	Positive	CAPE	-30.020	29.360	2018	Pyxicephalidae	Amietia	delalandi	Fieldwork
South Africa	Kokstad	1	0	1	Negative		-30.544	29.386	2018	Pyxicephalidae	Amietia	poyntoni	Fieldwork
South Africa	Kokstad	6	0	6	Negative		-30.134	29.311	2018	Pyxicephalidae	Cacosternum	spp.	Fieldwork
South Africa	Kokstad	11	0	11	Negative		-30.134	29.311	2018	Hyperoliidae	Kassina	senegalensis	Fieldwork
South Africa	Kokstad	13	0	13	Negative		-30.134	29.311	2018	Hyperoliidae	Semnodactylus	wealli	Fieldwork
South Africa	Kakamas	6	0	6	Negative		-28.767	20.639	2017	Pyxicephalidae	Amietia	delalandi	Fieldwork
South Africa	Kakamas	12	0	12	Negative		-28.768	20.640	2016	Pyxicephalidae	Amietia	delalandi	Fieldwork
South Africa	Kakamas	11	0	11	Negative		-28.768	20.640	2016	Bufonidae	Sclerophrys	gutturalis	Fieldwork
South Africa	Kakamas	1	0	1	Negative		-28.768	20.640	2016	Bufonidae	Sclerophrys	powerii	Fieldwork
South Africa	Kakamas	6	0	6	Negative		-28.765	20.644	2017	Bufonidae	Sclerophrys	gutturalis	Fieldwork
South Africa	Kakamas	2	0	2	Negative		-28.763	20.640	2017	Pyxicephalidae	Tomopterna	cryptotis	Fieldwork
South Africa	Kakamas	2	0	2	Negative		-28.768	20.640	2016	Pyxicephalidae	Tomopterna	cryptotis	Fieldwork
South Africa	Injisuthi Camp	3	1	2	Positive	CAPE	-29.118	29.432	2017	Pyxicephalidae	Amietia	delalandi	Fieldwork
South Africa	Injisuthi Camp	10	0	10	Negative		-29.119	29.440	2017	Pyxicephalidae	Cacosternum	nanum	Fieldwork
South Africa	Injisuthi Camp	2	0	2	Negative		-29.120	29.433	2017	Heleophrynidae	Hadromophryne	natalensis	Fieldwork
South Africa	Injisuthi Camp	7	0	7	Negative		-29.119	29.440	2017	Bufonidae	Sclerophrys	capensis	Fieldwork
South Africa	Injisuthi Camp	2	0	2	Negative		-29.118	29.432	2017	Pipidae	Xenopus	laevis	Fieldwork
South Africa	Hogsback	1	1	0	Positive	GPL + CAPE	-32.516	26.935	2015	Pyxicephalidae	Amietia	delalandi	Fieldwork
South Africa	Hluhluwe	1	0	1	Negative		-28.057	32.294	2017	Hyperoliidae	Afrixalus	fornasini	Fieldwork
South Africa	Hluhluwe	3	0	3	Negative		-28.082	32.292	2017	Rhacophoridae	Chiromantis	xerampelina	Fieldwork
South Africa	Hluhluwe	1	0	1	Negative		-28.057	32.294	2017	Hemisotidae	Hemisus	guttatus	Fieldwork
South Africa	Hluhluwe	1	0	1	Negative		-28.082	32.292	2017	Hyperoliidae	Hyperolius	tuberilinguis	Fieldwork
South Africa	Hluhluwe	1	0	1	Negative		-28.057	32.294	2017	Anthroleptidae	Leptopelis	mossambicus	Fieldwork
South Africa	Hluhluwe	1	0	1	Negative		-28.082	32.292	2017	Ptychadenidae	Ptychadena	porissima	Fieldwork
South Africa	Hluhluwe	1	0	1	Negative		-28.057	32.294	2017	Pyxicephalidae	Pyxicephalus	edulis	Fieldwork
South Africa	Hluhluwe	2	0	2	Negative		-28.057	32.294	2017	Pyxicephalidae	Tomopterna	spp	Fieldwork
South Africa	Harrismith	1	0	1	Negative		-28.160	29.173	2016	Pyxicephalidae	Amietia	delalandi	Fieldwork
South Africa	Harrismith	3	0	3	Negative		-28.157	29.194	2017	Pyxicephalidae	Amietia	delalandi	Fieldwork
South Africa	Harrismith	4	0	4	Negative		-28.165	29.181	2016	Pyxicephalidae	Amietia	fuscigula	Fieldwork
South Africa	Harrismith	1	0	1	Negative		-28.157	29.194	2017	Pyxicephalidae	Amietia	poyntoni	Fieldwork
South Africa	Harrismith	7	0	7	Negative		-28.164	29.178	2017	Pyxicephalidae	Amietia	spp	Fieldwork
South Africa	Harrismith	9	3	6	Positive	GPL + CAPE	-28.157	29.194	2017	Pyxicephalidae	Amietia	spp	Fieldwork
South Africa	Harrismith	7	0	7	Negative		-28.160	29.173	2016	Bufonidae	Sclerophrys	rangerii	Fieldwork
South Africa	Harrismith	1	0	1	Negative		-28.160	29.173	2016	Pyxicephalidae	Cacosternum	boettgeri	Fieldwork
South Africa	Harrismith	13	0	13	Negative		-28.160	29.173	2017	Hyperoliidae	Kassina	senegalensis	Fieldwork
South Africa	Harrismith	3	0	3	Negative		-28.174	29.185	2016	Pyxicephalidae	Tomopterna	cryptotis	Fieldwork
South Africa	Harrismith	1	0	1	Negative		-28.398	29.073	2017	Hyperoliidae	Kassina	senegalensis	Fieldwork
South Africa	Harrismith	1	0	1	Negative		-28.398	29.073	2017	Pyxicephalidae	Tomopterna	cryptotis	Fieldwork
South Africa	Harrismith	2	1	1	Positive	GPL	-28.411	29.069	2017	Pyxicephalidae	Amietia	delalandi	Fieldwork
South Africa	Groblershoop	16	0	16	Negative		-28.716	21.832	2017	Pyxicephalidae	Amietia	delalandi	Fieldwork
South Africa	Groblershoop	50	1	49	Positive	GPL	-28.719	21.831	2016	Pyxicephalidae	Amietia	delalandi	Fieldwork
South Africa	Groblershoop	1	0	1	Negative		-28.719	21.831	2016	Bufonidae	Sclerophrys	powerii	Fieldwork
South Africa	Greytown	3	3	0	Positive	CAPE	-29.022	30.581	2010	Pyxicephalidae	Amietia	delalandi	Fieldwork
South Africa	Greytown	1	1	0	Positive	CAPE	-29.022	30.581	2010	Heleophrynidae	Hadromophryne	natalensis	Fieldwork
South Africa	Giant's Castle	19	5	14	Positive	CAPE	-29.242	29.537	2017	Pyxicephalidae	Amietia	delalandi	Fieldwork
South Africa	Giant's Castle	18	0	18	Negative		-29.273	29.520	2017	Pyxicephalidae	Cacosternum	nanum	Fieldwork
South Africa	Giant's Castle	6	0	6	Negative		-29.240	29.540	2017	Bufonidae	Sclerophrys	capensis	Fieldwork
South Africa	Garden Castle	26	9	17	Positive	CAPE	-29.746	29.208	2017	Pyxicephalidae	Amietia	delalandi	Fieldwork
South Africa	Garden Castle	1	0	1	Negative		-29.746	29.208	2017	Bufonidae	Sclerophrys	capensis	Fieldwork
South Africa	Douglas	74	4	70	Positive	GPL + CAPE	-29.068	23.797	2017	Pyxicephalidae	Amietia	delalandi	Fieldwork
South Africa	Douglas	5	0	5	Negative		-29.071	23.739	2016	Bufonidae	Sclerophrys	gutturalis	Fieldwork
South Africa	Douglas	34	8	26	Positive	GPL + CAPE	-29.071	23.739	2016	Pyxicephalidae	Amietia	delalandi	Fieldwork
South Africa	Douglas	5	0	5	Negative		-29.071	23.739	2016	Bufonidae	Sclerophrys	powerii	Fieldwork
South Africa	Douglas	1	0	1	Negative		-29.071	23.739	2016	Pyxicephalidae	Amietia	fuscigula	Fieldwork
South Africa	Douglas	3	0	3	Negative		-29.071	23.739	2016	Bufonidae	Sclerophrys	rangerii	Fieldwork
South Africa	Douglas	9	1	8	Positive	GPL	-29.071	23.739	2016	Pyxicephalidae	Tomopterna	cryptotis	Fieldwork
South Africa	Douglas	1	0	1	Negative		-29.071	23.739	2016	Bufonidae	Vandijkophrynus	gariepensis	Fieldwork
South Africa	Cobham	45	4	41	Positive	CAPE	-29.696	29.413	2018	Pyxicephalidae	Amietia	delalandi	Fieldwork
South Africa	Cathedral Peak	7	0	7	Negative		-28.940	29.231	2017	Bufonidae	Sclerophrys	capensis	Fieldwork
South Africa	Cathedral Peak	3	0	3	Negative		-28.940	29.231	2017	Bufonidae	Sclerophrys	gutturalis	Fieldwork
South Africa	Cathedral Peak	1	0	1	Negative		-28.940	29.231	2017	Pyxicephalidae	Tomopterna	natalensis	Fieldwork
South Africa	Cathedral Peak	1	0	1	Negative		-28.940	29.231	2017	Pipidae	Xenopus	laevis	Fieldwork
South Africa	Barkly East	29	2	27	Positive	GPL + CAPE	-30.980	27.611	2018	Pyxicephalidae	Amietia	fuscigula	Fieldwork
South Africa	Aliwal North	16	0	16	Negative		-30.737	26.781	2018	Pyxicephalidae	Amietia	fuscigula	Fieldwork
South Africa	Aliwal North	7	0	7	Negative		-30.737	26.781	2018	Hyperoliidae	Kassina	senegalensis	Fieldwork
South Africa	Aliwal North	11	3	8	Positive	GPL + CAPE	-30.722	26.906	2016	Pyxicephalidae	Amietia	delalandi	Fieldwork
South Africa	Aliwal North	4	0	4	Negative		-30.722	26.906	2016	Bufonidae	Sclerophrys	rangerii	Fieldwork
South Africa	Landroskop, Western Cape	2	0	2	Negative		-34.049	19.009	2002	Pyxicephalidae	Amietia	fuscigula	Hopkins and Channing 2003
South Africa	Landroskop, Western Cape	1	0	1	Negative		-34.049	19.009	2002	Bufonidae	Capensibufo	rosei	Hopkins and Channing 2003
South Africa	Landroskop, Western Cape	1	0	1	Negative		-34.049	19.009	2002	Pyxicephalidae	Strongylopus	bonaespei	Hopkins and Channing 2003
South Africa	Swellendam, Western Cape	4	3	1	Positive		-34.010	20.459	2002	Pyxicephalidae	Amietia	fuscigula	Hopkins and Channing 2003
South Africa	Tradouws Pass, Western Cape	2	1	1	Positive		-33.965	20.705	2002	Pyxicephalidae	Amietia	fuscigula	Hopkins and Channing 2003
South Africa	Stellenbosch, Western Cape	5	1	4	Positive		-33.933	18.867	2002	Pyxicephalidae	Amietia	fuscigula	Hopkins and Channing 2003
South Africa	Stellenbosch, Western Cape	1	0	1	Negative		-33.933	18.867	2002	Pyxicephalidae	Strongylopus	grayii	Hopkins and Channing 2003
South Africa	Grobbelaars River, Western Cape	5	2	3	Positive		-33.420	22.241	2002	Pyxicephalidae	Amietia	fuscigula	Hopkins and Channing 2003
South Africa	Seweweekspoort, Western Cape	1	0	1	Negative		-33.383	21.407	2002	Pyxicephalidae	Amietia	fuscigula	Hopkins and Channing 2003
South Africa	Swartberg, Western Cape	5	0	5	Negative		-33.375	22.101	2002	Pyxicephalidae	Amietia	fuscigula	Hopkins and Channing 2003
South Africa	Gamkakloof, Western Cape	2	0	2	Negative		-33.345	22.020	2002	Pyxicephalidae	Amietia	vandijki	Hopkins and Channing 2003
South Africa	Groot Winterhoek, Western Cape	1	1	0	Positive		-32.999	19.057	2002	Pyxicephalidae	Amietia	fuscigula	Hopkins and Channing 2003
South Africa	Groot Winterhoek, Western Cape	2	0	2	Negative		-32.999	19.057	2002	Pyxicephalidae	Strongylopus	grayii	Hopkins and Channing 2003
South Africa	Eastern Cape, Stutterheim	1	1	0	Positive		-32.570	27.423	2002	Pyxicephalidae	Amietia	fuscigula	Lane et al. 2003
South Africa	Eastern Cape, Stutterheim	1	1	0	Positive		-32.541	27.366	2002	Pyxicephalidae	Amietia	fuscigula	Lane et al. 2003
South Africa	Eastern Cape, Stutterheim	1	1	0	Positive		-32.541	27.366	2002	Pyxicephalidae	Amietia	fuscigula	Lane et al. 2003
South Africa	Algeria, Cederberg, Western Cape	2	1	1	Positive		-32.374	19.061	2002	Pyxicephalidae	Amietia	fuscigula	Hopkins and Channing 2003
South Africa	Jamaka farm pond, Cederberg, Western Cape	12	1	11	Positive		-32.337	19.025	2002	Pyxicephalidae	Amietia	fuscigula	Hopkins and Channing 2003
South Africa	Jamaka farm pond, Cederberg, Western Cape	4	1	3	Positive		-32.337	19.025	2002	Pyxicephalidae	Strongylopus	grayii	Hopkins and Channing 2003
South Africa	Beaufort West, Western Cape	1	0	1	Negative		-32.009	22.418	2002	Pyxicephalidae	Amietia	fuscigula	Hopkins and Channing 2003
South Africa	Richmond, Western Cape	1	0	1	Negative		-31.430	24.319	2002	Pyxicephalidae	Amietia	fuscigula	Hopkins and Channing 2003
South Africa	Bloukokerboom-water, Goegap Nature Reserve, Northern Cape	10	10	0	Positive		-29.640	18.007	2002	Pyxicephalidae	Amietia	fuscigula	Hopkins and Channing 2003
South Africa	Kraaifontein, Goegap Nature Reserve, Northern Cape	9	8	1	Positive		-29.629	18.034	2002	Pyxicephalidae	Amietia	fuscigula	Hopkins and Channing 2003
South Africa	Dampoort II (I)	10	0	10	Negative		-26.950	27.350	Not disclosed	Not disclosed	Not disclosed	Not disclosed	Fieldwork
South Africa	Dampoort II (I)	4	0	4	Negative		-26.950	27.350	Not disclosed	Hyperoliidae	Afrixalus	brachycnemis	Fieldwork
South Africa	Dampoort II (I)	4	1	3	Positive		-26.950	27.350	Not disclosed	Hyperoliidae	Afrixalus	crotalus	Fieldwork
South Africa	Dampoort II (I)	16	4	12	Positive		-26.950	27.350	Not disclosed	Pyxicephalidae	Amietia	angolensis	Fieldwork
South Africa	Dampoort II (I)	7	2	5	Positive		-26.950	27.350	Not disclosed	Pyxicephalidae	Amietia	johnstoni	Fieldwork
South Africa	Dampoort II (I)	1	0	1	Negative		-26.950	27.350	Not disclosed	Bufonidae	Sclerophrys	gutturalis	Fieldwork
South Africa	Dampoort II (I)	2	0	2	Negative		-26.950	27.350	Not disclosed	Bufonidae	Sclerophrys	maculatus	Fieldwork
South Africa	Dampoort II (I)	1	0	1	Negative		-26.950	27.350	Not disclosed	Arthroleptidae	Arthroleptis	sp. 1	Fieldwork
South Africa	Dampoort II (I)	1	0	1	Negative		-26.950	27.350	Not disclosed	Arthroleptidae	Arthroleptis	sp. 2	Fieldwork
South Africa	Dampoort II (I)	1	0	1	Negative		-26.950	27.350	Not disclosed	Arthroleptidae	Arthroleptis	francei	Fieldwork
South Africa	Dampoort II (I)	1	0	1	Negative		-26.950	27.350	Not disclosed	Arthroleptidae	Arthroleptis	stenodactylus	Fieldwork
South Africa	Dampoort II (I)	3	2	1	Positive		-26.950	27.350	Not disclosed	Arthroleptidae	Arthroleptis	xenodactyloides	Fieldwork
South Africa	Dampoort II (I)	2	0	2	Negative		-26.950	27.350	Not disclosed	Rhacophoridae	Chiromantis	xerampelina	Fieldwork
South Africa	Dampoort II (I)	2	0	2	Negative		-26.950	27.350	Not disclosed	‎Hemisotidae	Hemisus	marmoratus	Fieldwork
South Africa	Dampoort II (I)	3	0	3	Negative		-26.950	27.350	Not disclosed	Hyperoliidae	Hyperolius	tuberilinguis	Fieldwork
South Africa	Dampoort II (I)	2	0	2	Negative		-26.950	27.350	Not disclosed	Hyperoliidae	Kassina	senegalensis	Fieldwork
South Africa	Dampoort II (I)	4	0	4	Negative		-26.950	27.350	Not disclosed	Arthroleptidae	Leptopelis	broadleyi	Fieldwork
South Africa	Dampoort II (I)	1	0	1	Negative		-26.950	27.350	Not disclosed	Arthroleptidae	Leptopelis	flavomaculatus	Fieldwork
South Africa	Dampoort II (I)	2	0	2	Negative		-26.950	27.350	Not disclosed	Arthroleptidae	Leptopelis	mossambicus	Fieldwork
South Africa	Dampoort II (I)	4	2	2	Positive		-26.950	27.350	Not disclosed	Petropedetidae	Phrynobatrachus	natalensis	Fieldwork
South Africa	Dampoort II (I)	3	0	3	Negative		-26.950	27.350	Not disclosed	Ptychadenidae	Ptychadena	anchietae	Fieldwork
South Africa	Dampoort II (I)	2	1	1	Positive		-26.950	27.350	Not disclosed	Pyxicephalidae	Strongylopus	fuelleborni	Fieldwork
South Africa	Dampoort II (I)	2	0	2	Negative		-26.950	27.350	Not disclosed	Pipidae	Xenopus	laevis	Fieldwork
South Africa	Dampoort II (I)	4	1	3	Positive		-26.950	27.350	Not disclosed	Pyxicephalidae	Nothophryne	broadleyi	Fieldwork
South Africa	Dampoort II (I)	4	1	3	Positive		-26.950	27.350	Not disclosed	Pipidae	Xenopus	muelleri	Fieldwork
South Africa	Waterfall (G)	85	6	79	Positive		-26.920	27.240	Not disclosed	Not disclosed	Not disclosed	Not disclosed	Fieldwork
South Africa	Tabela Thabeng (E)	25	0	25	Negative		-26.860	27.240	Not disclosed	Not disclosed	Not disclosed	Not disclosed	Fieldwork
South Africa	Bluegumwoods River (D)	16	0	16	Negative		-26.830	27.360	Not disclosed	Not disclosed	Not disclosed	Not disclosed	Fieldwork
South Africa	Bluegumwoods Dam (C)	12	0	12	Negative		-26.820	27.380	Not disclosed	Not disclosed	Not disclosed	Not disclosed	Fieldwork
South Africa	Berhaka (B):	19	1	18	Positive		-26.820	27.380	Not disclosed	Not disclosed	Not disclosed	Not disclosed	Fieldwork
Swaziland	Southern Swaziland	3	1	2	Positive		-27.306	31.884	1998	Pipidae	Xenopus	muelleri	Weldon et al., 2004
Swaziland	Northern Swaziland	1	1	0	Positive		-25.995	31.699	1991	Pipidae	Xenopus	muelleri	Weldon et al., 2005
